# Supplementary material for: Keep the nest clean: survival advantages of corpse removal in ants
Source: Biol Lett. 2014 Jul;10(7):20140306. doi: 10.1098/rsbl.2014.0306 (PMC4126623; doi:10.1098/rsbl.2014.0306)
Supplement: Preleminary experiments data [file rsbl20140306supp1.xls]

## Sheet: pre_manip.txt
Keep the nest clean: Survival advantages of corpse removal in ants
Lise Diez, Philippe Lejeune, Claire Detrain
Legend:	Group:	1: small holes entrance
		2: big hole entrance
day	Colonie	group	Nb_live_larvae	Nb_dead_ants	Nb_dead_larvae	Nb_live_ants
0	2010/11b	2	12	0	0	105
0	2010/14a	1	26	0	0	74
0	2010/7	2	32	0	0	84
0	2010/10b	1	28	0	0	110
0	2010/10d	2	10	0	0	122
0	2010/5	1	25	0	0	132
0	2010/10a	2	29	0	0	102
0	2010/10e	1	39	0	0	172
0	2010/092	2	19	0	0	71
0	2010/2	1	16	0	0	82
0	2010/10f	2	17	0	0	131
0	2010/10c	1	32	0	0	71
1	2010/11b	2	12	1	0	104
1	2010/14a	1	26	1	2	73
1	2010/7	2	32	0	2	84
1	2010/10b	1	28	0	0	110
1	2010/10d	2	10	0	0	122
1	2010/5	1	25	0	1	132
1	2010/10a	2	29	1	0	101
1	2010/10e	1	39	0	0	172
1	2010/092	2	19	0	0	71
1	2010/2	1	16	1	1	81
1	2010/10f	2	17	0	1	131
1	2010/10c	1	32	0	0	71
5	2010/11b	2	12	1	0	104
5	2010/14a	1	26	2	2	72
5	2010/7	2	32	1	2	83
5	2010/10b	1	28	2	0	108
5	2010/10d	2	10	0	0	122
5	2010/5	1	25	0	1	132
5	2010/10a	2	29	1	0	101
5	2010/10e	1	39	0	1	172
5	2010/092	2	19	1	0	70
5	2010/2	1	16	4	1	78
5	2010/10f	2	17	1	1	130
5	2010/10c	1	32	1	0	70
8	2010/11b	2	12	1	0	104
8	2010/14a	1	26	2	2	72
8	2010/7	2	32	1	2	83
8	2010/10b	1	28	2	0	108
8	2010/10d	2	10	0	0	122
8	2010/5	1	25	0	1	132
8	2010/10a	2	29	1	0	101
8	2010/10e	1	39	0	1	172
8	2010/092	2	19	1	0	70
8	2010/2	1	16	4	1	78
8	2010/10f	2	17	1	1	130
8	2010/10c	1	32	2	0	69
11	2010/11b	2	12	1	0	104
11	2010/14a	1	26	2	2	72
11	2010/7	2	32	3	2	81
11	2010/10b	1	28	3	0	107
11	2010/10d	2	10	2	0	120
11	2010/5	1	25	0	1	132
11	2010/10a	2	29	1	0	101
11	2010/10e	1	39	0	1	172
11	2010/092	2	19	2	0	69
11	2010/2	1	16	8	1	74
11	2010/10f	2	17	2	1	129
11	2010/10c	1	32	2	0	69
15	2010/11b	2	12	1	0	104
15	2010/14a	1	26	3	3	71
15	2010/7	2	32	3	2	81
15	2010/10b	1	28	3	0	107
15	2010/10d	2	10	2	0	120
15	2010/5	1	25	0	1	132
15	2010/10a	2	29	1	0	101
15	2010/10e	1	39	0	1	172
15	2010/092	2	19	2	0	69
15	2010/2	1	16	9	1	73
15	2010/10f	2	17	3	2	128
15	2010/10c	1	32	3	0	68
19	2010/11b	2	12	1	0	104
19	2010/14a	1	26	3	3	71
19	2010/7	2	32	3	2	81
19	2010/10b	1	28	4	0	106
19	2010/10d	2	10	2	0	120
19	2010/5	1	25	1	1	131
19	2010/10a	2	29	1	0	101
19	2010/10e	1	39	0	1	172
19	2010/092	2	19	3	0	68
19	2010/2	1	16	9	1	73
19	2010/10f	2	17	5	2	126
19	2010/10c	1	32	4	0	67
22	2010/11b	2	12	1	0	104
22	2010/14a	1	26	3	4	71
22	2010/7	2	32	3	2	81
22	2010/10b	1	28	5	0	105
22	2010/10d	2	10	2	1	120
22	2010/5	1	25	1	1	131
22	2010/10a	2	29	1	0	101
22	2010/10e	1	39	0	1	172
22	2010/092	2	19	4	0	67
22	2010/2	1	16	9	1	73
22	2010/10f	2	17	5	2	126
22	2010/10c	1	32	4	1	67
26	2010/11b	2	12	1	0	104
26	2010/14a	1	26	3	4	71
26	2010/7	2	32	3	2	81
26	2010/10b	1	28	5	0	105
26	2010/10d	2	10	2	1	120
26	2010/5	1	25	1	1	131
26	2010/10a	2	29	1	0	101
26	2010/10e	1	39	0	1	172
26	2010/092	2	19	4	0	67
26	2010/2	1	16	11	1	71
26	2010/10f	2	17	5	2	126
26	2010/10c	1	32	5	1	66
29	2010/11b	2	12	3	1	102
29	2010/14a	1	26	3	4	71
29	2010/7	2	32	3	2	81
29	2010/10b	1	28	5	0	105
29	2010/10d	2	10	2	1	120
29	2010/5	1	25	1	1	131
29	2010/10a	2	29	1	0	101
29	2010/10e	1	39	1	2	171
29	2010/092	2	19	4	0	67
29	2010/2	1	16	11	1	71
29	2010/10f	2	17	5	3	126
29	2010/10c	1	32	5	1	66
33	2010/11b	2	12	3	1	102
33	2010/14a	1	26	4	4	70
33	2010/7	2	32	4	2	80
33	2010/10b	1	28	7	0	103
33	2010/10d	2	10	2	1	120
33	2010/5	1	25	1	2	131
33	2010/10a	2	29	1	0	101
33	2010/10e	1	39	2	2	170
33	2010/092	2	19	6	0	65
33	2010/2	1	16	12	1	70
33	2010/10f	2	17	5	3	126
33	2010/10c	1	32	5	1	66
36	2010/11b	2	12	3	2	102
36	2010/14a	1	26	4	4	70
36	2010/7	2	32	4	2	80
36	2010/10b	1	28	7	0	103
36	2010/10d	2	10	2	1	120
36	2010/5	1	25	1	2	131
36	2010/10a	2	29	1	0	101
36	2010/10e	1	39	2	2	170
36	2010/092	2	19	6	0	65
36	2010/2	1	16	12	1	70
36	2010/10f	2	17	7	3	124
36	2010/10c	1	32	7	1	64
40	2010/11b	2	12	3	2	102
40	2010/14a	1	26	4	4	70
40	2010/7	2	32	7	2	77
40	2010/10b	1	28	8	0	102
40	2010/10d	2	10	2	1	120
40	2010/5	1	25	2	3	130
40	2010/10a	2	29	1	0	101
40	2010/10e	1	39	2	2	170
40	2010/092	2	19	7	0	64
40	2010/2	1	16	14	1	68
40	2010/10f	2	17	8	3	123
40	2010/10c	1	32	7	1	64
43	2010/11b	2	12	3	3	102
43	2010/14a	1	26	4	4	70
43	2010/7	2	32	7	2	77
43	2010/10b	1	28	8	0	102
43	2010/10d	2	10	2	1	120
43	2010/5	1	25	2	3	130
43	2010/10a	2	29	1	0	101
43	2010/10e	1	39	2	3	170
43	2010/092	2	19	7	0	64
43	2010/2	1	16	15	1	67
43	2010/10f	2	17	8	3	123
43	2010/10c	1	32	7	1	64
47	2010/11b	2	12	3	3	102
47	2010/14a	1	26	4	4	70
47	2010/7	2	32	8	2	76
47	2010/10b	1	28	8	0	102
47	2010/10d	2	10	2	1	120
47	2010/5	1	25	2	3	130
47	2010/10a	2	29	1	0	101
47	2010/10e	1	39	2	3	170
47	2010/092	2	19	8	0	63
47	2010/2	1	16	15	1	67
47	2010/10f	2	17	8	4	123
47	2010/10c	1	32	7	1	64
52	2010/11b	2	12	3	3	102
52	2010/14a	1	26	4	4	70
52	2010/7	2	32	8	2	76
52	2010/10b	1	28	8	0	102
52	2010/10d	2	10	2	1	120
52	2010/5	1	25	2	3	130
52	2010/10a	2	29	2	0	100
52	2010/10e	1	39	4	3	168
52	2010/092	2	19	9	0	62
52	2010/2	1	16	15	1	67
52	2010/10f	2	17	11	4	120
52	2010/10c	1	32	7	1	64
