# Supplementary material for: Keep the nest clean: survival advantages of corpse removal in ants
Source: Biol Lett. 2014 Jul;10(7):20140306. doi: 10.1098/rsbl.2014.0306 (PMC4126623; doi:10.1098/rsbl.2014.0306)
Supplement: Survival data [file rsbl20140306supp2.xls]

## Sheet: Survival_short_rawdata.txt
Keep the nest clean: Survival advantages of corpse removal in ants
Lise Diez, Philippe Lejeune, Claire Detrain
Legend:	group:	2: LR colonies
		3: FR colonies
	Period:	1: experiments done in 2010
		2: experiments done in 2012
Colony	group	day	period	nb_Live_ants	nb_Live_Larvae	prop_live_ants	prop_live_larvae
B	2	0	2	170	60	100	100
B	2	1	2	167	60	98.2353	100
B	2	4	2	164	60	96.4706	100
B	2	8	2	159	60	93.5294	100
B	2	12	2	159	60	93.5294	100
B	2	15	2	159	60	93.5294	100
B	2	18	2	159	60	93.5294	100
B	2	22	2	159	60	93.5294	100
B	2	25	2	158	60	92.9412	100
B	2	29	2	158	60	92.9412	100
B	2	32	2	158	60	92.9412	100
B	2	36	2	156	60	91.7647	100
B	2	39	2	154	60	90.5882	100
B	2	43	2	154	60	90.5882	100
B	2	46	2	153	60	90	100
B	2	50	2	152	60	89.4118	100
B	3	0	2	173	60	100	100
B	3	1	2	172	60	99.422	100
B	3	4	2	163	60	94.2197	100
B	3	8	2	162	60	93.6416	100
B	3	12	2	156	60	90.1734	100
B	3	15	2	154	58	89.0173	96.6667
B	3	18	2	152	58	87.8613	96.6667
B	3	22	2	152	58	87.8613	96.6667
B	3	25	2	151	58	87.2832	96.6667
B	3	29	2	147	58	84.9711	96.6667
B	3	32	2	146	58	84.3931	96.6667
B	3	36	2	144	58	83.237	96.6667
B	3	39	2	144	58	83.237	96.6667
B	3	43	2	143	58	82.659	96.6667
B	3	46	2	137	58	79.1908	96.6667
B	3	50	2	134	58	77.4566	96.6667
C	2	0	2	220	60	100	100
C	2	1	2	220	60	100	100
C	2	4	2	215	60	97.7273	100
C	2	8	2	213	60	96.8182	100
C	2	12	2	210	60	95.4545	100
C	2	15	2	210	60	95.4545	100
C	2	18	2	210	60	95.4545	100
C	2	22	2	210	60	95.4545	100
C	2	25	2	209	60	95	100
C	2	29	2	209	60	95	100
C	2	32	2	209	60	95	100
C	2	36	2	209	60	95	100
C	2	39	2	209	60	95	100
C	2	43	2	209	60	95	100
C	2	46	2	209	60	95	100
C	2	50	2	208	60	94.5455	100
C	3	0	2	190	60	100	100
C	3	1	2	190	57	100	95
C	3	4	2	178	57	93.6842	95
C	3	8	2	177	57	93.1579	95
C	3	12	2	177	57	93.1579	95
C	3	15	2	177	57	93.1579	95
C	3	18	2	176	57	92.6316	95
C	3	22	2	176	57	92.6316	95
C	3	25	2	176	57	92.6316	95
C	3	29	2	176	57	92.6316	95
C	3	32	2	176	57	92.6316	95
C	3	36	2	176	57	92.6316	95
C	3	39	2	175	57	92.1053	95
C	3	43	2	174	57	91.5789	95
C	3	46	2	174	57	91.5789	95
C	3	50	2	174	57	91.5789	95
D	2	0	2	170	60	100	100
D	2	1	2	170	60	100	100
D	2	4	2	170	60	100	100
D	2	8	2	166	60	97.6471	100
D	2	12	2	162	60	95.2941	100
D	2	15	2	162	60	95.2941	100
D	2	18	2	161	60	94.7059	100
D	2	22	2	158	60	92.9412	100
D	2	25	2	158	60	92.9412	100
D	2	29	2	157	60	92.3529	100
D	2	32	2	157	60	92.3529	100
D	2	36	2	155	60	91.1765	100
D	2	39	2	154	60	90.5882	100
D	2	43	2	151	60	88.8235	100
D	2	46	2	150	60	88.2353	100
D	2	50	2	148	60	87.0588	100
D	3	0	2	180	60	100	100
D	3	1	2	180	60	100	100
D	3	4	2	180	60	100	100
D	3	8	2	180	60	100	100
D	3	12	2	180	60	100	100
D	3	15	2	179	60	99.4444	100
D	3	18	2	177	60	98.3333	100
D	3	22	2	173	60	96.1111	100
D	3	25	2	173	60	96.1111	100
D	3	29	2	173	60	96.1111	100
D	3	32	2	173	60	96.1111	100
D	3	36	2	173	60	96.1111	100
D	3	39	2	173	60	96.1111	100
D	3	43	2	173	60	96.1111	100
D	3	46	2	173	60	96.1111	100
D	3	50	2	173	60	96.1111	100
E	2	0	2	196	58	100	96.6667
E	2	1	2	196	58	100	96.6667
E	2	4	2	195	58	99.4898	96.6667
E	2	8	2	193	58	98.4694	96.6667
E	2	12	2	185	58	94.3878	96.6667
E	2	15	2	183	58	93.3673	96.6667
E	2	18	2	182	58	92.8571	96.6667
E	2	22	2	180	58	91.8367	96.6667
E	2	25	2	180	58	91.8367	96.6667
E	2	29	2	178	55	90.8163	91.6667
E	2	32	2	175	55	89.2857	91.6667
E	2	36	2	163	55	83.1633	91.6667
E	2	39	2	161	55	82.1429	91.6667
E	2	43	2	153	55	78.0612	91.6667
E	2	46	2	151	51	77.0408	85
E	2	50	2	143	51	72.9592	85
E	3	0	2	185	60	100	100
E	3	1	2	185	60	100	100
E	3	4	2	183	60	98.9189	100
E	3	8	2	179	60	96.7568	100
E	3	12	2	177	60	95.6757	100
E	3	15	2	176	60	95.1351	100
E	3	18	2	176	60	95.1351	100
E	3	22	2	176	60	95.1351	100
E	3	25	2	175	60	94.5946	100
E	3	29	2	172	60	92.973	100
E	3	32	2	171	60	92.4324	100
E	3	36	2	170	60	91.8919	100
E	3	39	2	169	60	91.3514	100
E	3	43	2	169	60	91.3514	100
E	3	46	2	166	60	89.7297	100
E	3	50	2	164	60	88.6486	100
F	2	0	2	190	60	100	100
F	2	1	2	188	60	98.9474	100
F	2	4	2	179	60	94.2105	100
F	2	8	2	174	60	91.5789	100
F	2	12	2	166	60	87.3684	100
F	2	15	2	158	60	83.1579	100
F	2	18	2	152	60	80	100
F	2	22	2	146	60	76.8421	100
F	2	25	2	140	59	73.6842	98.3333
F	2	29	2	135	56	71.0526	93.3333
F	2	32	2	133	56	70	93.3333
F	2	36	2	128	56	67.3684	93.3333
F	2	39	2	126	56	66.3158	93.3333
F	2	43	2	125	56	65.7895	93.3333
F	2	46	2	117	56	61.5789	93.3333
F	2	50	2	114	56	60	93.3333
F	3	0	2	200	60	100	100
F	3	1	2	200	60	100	100
F	3	4	2	200	60	100	100
F	3	8	2	199	60	99.5	100
F	3	12	2	199	60	99.5	100
F	3	15	2	199	60	99.5	100
F	3	18	2	199	60	99.5	100
F	3	22	2	198	60	99	100
F	3	25	2	198	60	99	100
F	3	29	2	198	60	99	100
F	3	32	2	198	60	99	100
F	3	36	2	197	60	98.5	100
F	3	39	2	197	60	98.5	100
F	3	43	2	196	60	98	100
F	3	46	2	196	60	98	100
F	3	50	2	196	60	98	100
G	2	0	2	199	60	100	100
G	2	1	2	199	60	100	100
G	2	4	2	199	60	100	100
G	2	8	2	199	60	100	100
G	2	12	2	196	60	98.4925	100
G	2	15	2	196	60	98.4925	100
G	2	18	2	195	60	97.9899	100
G	2	22	2	195	60	97.9899	100
G	2	25	2	195	60	97.9899	100
G	2	29	2	195	60	97.9899	100
G	2	32	2	195	60	97.9899	100
G	2	36	2	195	60	97.9899	100
G	2	39	2	195	60	97.9899	100
G	2	43	2	195	60	97.9899	100
G	2	46	2	194	60	97.4874	100
G	2	50	2	193	60	96.9849	100
G	3	0	2	187	60	100	100
G	3	1	2	187	60	100	100
G	3	4	2	187	60	100	100
G	3	8	2	187	60	100	100
G	3	12	2	187	60	100	100
G	3	15	2	187	60	100	100
G	3	18	2	187	60	100	100
G	3	22	2	187	60	100	100
G	3	25	2	187	60	100	100
G	3	29	2	187	60	100	100
G	3	32	2	187	60	100	100
G	3	36	2	187	60	100	100
G	3	39	2	187	60	100	100
G	3	43	2	187	60	100	100
G	3	46	2	187	60	100	100
G	3	50	2	187	60	100	100
H	2	0	2	200	60	100	100
H	2	1	2	200	60	100	100
H	2	4	2	200	60	100	100
H	2	8	2	199	60	99.5	100
H	2	12	2	197	60	98.5	100
H	2	15	2	196	60	98	100
H	2	18	2	196	60	98	100
H	2	22	2	196	60	98	100
H	2	25	2	195	60	97.5	100
H	2	29	2	195	60	97.5	100
H	2	32	2	195	60	97.5	100
H	2	36	2	195	60	97.5	100
H	2	39	2	194	60	97	100
H	2	43	2	193	60	96.5	100
H	2	46	2	193	60	96.5	100
H	2	50	2	193	60	96.5	100
H	3	0	2	230	60	100	100
H	3	1	2	230	60	100	100
H	3	4	2	229	60	99.5652	100
H	3	8	2	229	60	99.5652	100
H	3	12	2	229	60	99.5652	100
H	3	15	2	227	60	98.6957	100
H	3	18	2	223	60	96.9565	100
H	3	22	2	219	60	95.2174	100
H	3	25	2	214	60	93.0435	100
H	3	29	2	214	60	93.0435	100
H	3	32	2	208	60	90.4348	100
H	3	36	2	197	60	85.6522	100
H	3	39	2	194	60	84.3478	100
H	3	43	2	193	60	83.913	100
H	3	46	2	191	60	83.0435	100
H	3	50	2	183	60	79.5652	100
I	2	0	2	196	60	100	100
I	2	1	2	196	60	100	100
I	2	4	2	196	60	100	100
I	2	8	2	194	60	98.9796	100
I	2	12	2	194	60	98.9796	100
I	2	15	2	194	60	98.9796	100
I	2	18	2	194	60	98.9796	100
I	2	22	2	192	60	97.9592	100
I	2	25	2	189	60	96.4286	100
I	2	29	2	189	60	96.4286	100
I	2	32	2	185	60	94.3878	100
I	2	36	2	185	60	94.3878	100
I	2	39	2	183	60	93.3673	100
I	2	43	2	179	60	91.3265	100
I	2	46	2	179	60	92.8571	100
I	2	50	2	179	60	91.3265	100
I	3	0	2	200	60	100	100
I	3	1	2	200	60	100	100
I	3	4	2	200	60	100	100
I	3	8	2	200	60	100	100
I	3	12	2	200	60	100	100
I	3	15	2	200	60	100	100
I	3	18	2	199	60	99.5	100
I	3	22	2	199	60	99.5	100
I	3	25	2	199	60	99.5	100
I	3	29	2	199	60	99.5	100
I	3	32	2	199	60	99.5	100
I	3	36	2	199	60	99.5	100
I	3	39	2	199	60	99.5	100
I	3	43	2	199	58	99.5	96.6667
I	3	46	2	199	58	99.5	96.6667
I	3	50	2	199	58	99.5	96.6667
2009/1	2	1	1	172	60	100	100
2009/3a	2	1	1	151	60	100	100
2009/3b	3	1	1	152	60	100	100
2009/4a	2	1	1	152	60	100	100
2009/4b	3	1	1	125	60	100	100
2009/10a	2	1	1	185	60	100	100
2009/10b	3	1	1	195	60	100	100
2009/13a	2	1	1	185	60	100	100
2009/14a	3	1	1	152	60	100	100
2009/14b	2	1	1	189	60	100	100
2009/15	3	1	1	125	60	100	100
2009/16a	2	1	1	181	60	100	100
2009/16b	3	1	1	173	60	100	100
2009/17	3	1	1	195	60	100	100
2009/1	2	4	1	168	60	97.6744	100
2009/3a	2	4	1	149	60	98.6755	100
2009/3b	3	4	1	152	60	100	100
2009/4a	2	4	1	152	60	100	100
2009/4b	3	4	1	125	60	99.2	100
2009/10a	2	4	1	185	60	100	100
2009/10b	3	4	1	195	60	100	100
2009/13a	2	4	1	184	60	99.4595	100
2009/14a	3	4	1	152	60	100	100
2009/14b	2	4	1	189	60	100	100
2009/15	3	4	1	125	60	100	100
2009/16a	2	4	1	181	56	100	96
2009/16b	3	4	1	173	60	100	100
2009/17	3	4	1	195	60	100	100
2009/1	2	8	1	150	56	87.2093	96
2009/3a	2	8	1	143	60	94.702	100
2009/3b	3	8	1	151	60	99.3421	100
2009/4a	2	8	1	143	60	94.0789	100
2009/4b	3	8	1	125	60	100	100
2009/10a	2	8	1	184	60	99.4595	100
2009/10b	3	8	1	187	60	95.8974	100
2009/13a	2	8	1	179	58	96.7568	98
2009/14a	3	8	1	152	60	100	100
2009/14b	2	8	1	183	50	96.8254	90
2009/15	3	8	1	122	60	97.6	100
2009/16a	2	8	1	178	48	98.3425	88
2009/16b	3	8	1	172	60	99.422	100
2009/17	3	8	1	195	56	100	96
2009/1	2	12	1	149	56	86.6279	96
2009/3a	2	12	1	142	60	94.0397	100
2009/3b	3	12	1	151	58	99.3421	98
2009/4a	2	12	1	142	60	93.4211	100
2009/4b	3	12	1	125	60	100	100
2009/10a	2	12	1	183	60	98.9189	100
2009/10b	3	12	1	187	60	95.3846	100
2009/13a	2	12	1	179	50	96.7568	90
2009/14a	3	12	1	149	56	98.0263	96
2009/14b	2	12	1	178	50	94.1799	90
2009/15	3	12	1	122	60	97.6	100
2009/16a	2	12	1	176	48	97.2376	88
2009/16b	3	12	1	172	60	100	100
2009/17	3	12	1	195	56	100	96
2009/1	2	15	1	147	56	85.4651	96
2009/3a	2	15	1	140	60	92.7152	100
2009/3b	3	15	1	151	58	99.3421	98
2009/4a	2	15	1	141	60	92.7632	100
2009/4b	3	15	1	125	60	100	100
2009/10a	2	15	1	181	60	97.8378	100
2009/10b	3	15	1	187	60	95.8974	100
2009/13a	2	15	1	177	48	95.6757	88
2009/14a	3	15	1	149	56	98.0263	96
2009/14b	2	15	1	174	50	92.0635	90
2009/15	3	15	1	121	60	96.8	100
2009/16a	2	15	1	176	42	97.2376	82
2009/16b	3	15	1	172	60	99.422	100
2009/17	3	15	1	195	56	100	96
2009/1	2	18	1	146	56	84.8837	96
2009/3a	2	18	1	140	60	92.7152	100
2009/3b	3	18	1	151	58	100	98
2009/4a	2	18	1	141	60	92.1053	100
2009/4b	3	18	1	125	60	100	100
2009/10a	2	18	1	181	60	97.8378	100
2009/10b	3	18	1	187	60	96.9231	100
2009/13a	2	18	1	177	48	95.6757	88
2009/14a	3	18	1	149	56	98.0263	96
2009/14b	2	18	1	174	50	92.0635	90
2009/15	3	18	1	119	60	95.2	100
2009/16a	2	18	1	175	42	96.6851	82
2009/16b	3	18	1	172	60	99.422	100
2009/17	3	18	1	195	56	100	96
2009/1	2	22	1	142	54	82.5581	94
2009/3a	2	22	1	140	60	92.7152	100
2009/3b	3	22	1	150	58	98.6842	98
2009/4a	2	22	1	141	60	92.7632	100
2009/4b	3	22	1	125	60	100	100
2009/10a	2	22	1	177	60	95.6757	100
2009/10b	3	22	1	186	60	94.8718	100
2009/13a	2	22	1	177	48	95.6757	88
2009/14a	3	22	1	149	56	98.0263	96
2009/14b	2	22	1	170	50	89.9471	90
2009/15	3	22	1	119	60	95.2	100
2009/16a	2	22	1	175	42	98.895	82
2009/16b	3	22	1	172	60	99.422	100
2009/17	3	22	1	195	56	100	96
2009/1	2	25	1	138	52	80.2326	92
2009/3a	2	25	1	138	60	91.3907	100
2009/3b	3	25	1	150	58	98.6842	98
2009/4a	2	25	1	141	60	92.7632	100
2009/4b	3	25	1	125	60	100	100
2009/10a	2	25	1	177	60	95.6757	100
2009/10b	3	25	1	186	60	95.3846	100
2009/13a	2	25	1	176	48	94.5946	88
2009/14a	3	25	1	149	56	98.0263	96
2009/14b	2	25	1	168	48	88.8889	88
2009/15	3	25	1	119	60	95.2	100
2009/16a	2	25	1	175	42	97.2376	82
2009/16b	3	25	1	172	60	99.422	100
2009/17	3	25	1	195	56	100	96
2009/1	2	29	1	136	48	79.0698	88
2009/3a	2	29	1	138	60	91.3907	100
2009/3b	3	29	1	150	58	98.6842	98
2009/4a	2	29	1	141	60	92.7632	100
2009/4b	3	29	1	125	60	100	100
2009/10a	2	29	1	177	58	95.6757	98
2009/10b	3	29	1	186	60	95.3846	100
2009/13a	2	29	1	175	48	95.1351	88
2009/14a	3	29	1	149	56	98.0263	96
2009/14b	2	29	1	168	48	88.8889	88
2009/15	3	29	1	118	60	94.4	100
2009/16a	2	29	1	175	42	96.6851	82
2009/16b	3	29	1	172	60	99.422	100
2009/17	3	29	1	195	56	100	96
2009/1	2	32	1	135	46	78.4884	86
2009/3a	2	32	1	138	60	91.3907	100
2009/3b	3	32	1	150	58	98.6842	98
2009/4a	2	32	1	140	60	92.1053	100
2009/4b	3	32	1	125	60	100	100
2009/10a	2	32	1	176	58	95.1351	98
2009/10b	3	32	1	183	58	93.8462	98
2009/13a	2	32	1	173	48	93.5135	88
2009/14a	3	32	1	149	56	98.0263	98
2009/14b	2	32	1	168	48	88.8889	88
2009/15	3	32	1	118	60	94.4	100
2009/16a	2	32	1	175	42	96.6851	82
2009/16b	3	32	1	172	60	99.422	100
2009/17	3	32	1	195	56	100	96
2009/1	2	36	1	135	44	78.4884	84
2009/3a	2	36	1	137	58	90.7285	98
2009/3b	3	36	1	150	58	98.6842	98
2009/4a	2	36	1	140	60	92.1053	100
2009/4b	3	36	1	125	58	100	98
2009/10a	2	36	1	175	58	94.5946	98
2009/10b	3	36	1	183	56	93.8462	96
2009/13a	2	36	1	170	48	91.8919	88
2009/14a	3	36	1	147	56	96.7105	98
2009/14b	2	36	1	168	48	88.8889	88
2009/15	3	36	1	118	60	93.6	100
2009/16a	2	36	1	175	42	96.6851	82
2009/16b	3	36	1	172	60	99.422	100
2009/17	3	36	1	195	56	100	96
2009/1	2	39	1	134	44	77.907	84
2009/3a	2	39	1	137	58	90.7285	98
2009/3b	3	39	1	149	58	98.0263	98
2009/4a	2	39	1	139	60	91.4474	100
2009/4b	3	39	1	125	58	100	98
2009/10a	2	39	1	174	56	94.0541	96
2009/10b	3	39	1	183	56	93.8462	96
2009/13a	2	39	1	170	48	91.8919	88
2009/14a	3	39	1	147	56	96.7105	98
2009/14b	2	39	1	167	48	88.3598	88
2009/15	3	39	1	118	60	94.4	100
2009/16a	2	39	1	174	42	96.1326	82
2009/16b	3	39	1	172	60	99.422	100
2009/17	3	39	1	195	56	100	96
2009/1	2	43	1	134	44	77.907	84
2009/3a	2	43	1	136	56	90.0662	96
2009/3b	3	43	1	149	56	98.0263	96
2009/4a	2	43	1	139	60	91.4474	100
2009/4b	3	43	1	124	58	99.2	98
2009/10a	2	43	1	173	52	93.5135	92
2009/10b	3	43	1	181	56	92.8205	96
2009/13a	2	43	1	169	48	91.3514	88
2009/14a	3	43	1	147	56	96.7105	98
2009/14b	2	43	1	167	48	88.3598	88
2009/15	3	43	1	118	60	94.4	100
2009/16a	2	43	1	173	42	95.5801	82
2009/16b	3	43	1	172	60	99.422	100
2009/17	3	43	1	195	56	100	96
2009/1	2	46	1	134	42	77.907	82
2009/3a	2	46	1	135	56	89.404	96
2009/3b	3	46	1	149	56	98.0263	96
2009/4a	2	46	1	138	60	90.7895	100
2009/4b	3	46	1	124	58	99.2	98
2009/10a	2	46	1	173	52	93.5135	92
2009/10b	3	46	1	181	54	92.8205	94
2009/13a	2	46	1	169	48	91.3514	88
2009/14a	3	46	1	147	56	96.7105	98
2009/14b	2	46	1	167	48	88.3598	88
2009/15	3	46	1	118	60	94.4	100
2009/16a	2	46	1	173	42	95.5801	82
2009/16b	3	46	1	172	56	99.422	96
2009/17	3	46	1	195	56	100	96
2009/1	2	50	1	133	40	77.3256	80
2009/3a	2	50	1	134	56	88.7417	96
2009/3b	3	50	1	149	56	98.0263	96
2009/4a	2	50	1	136	60	89.4737	100
2009/4b	3	50	1	123	58	98.4	98
2009/10a	2	50	1	173	52	93.5135	92
2009/10b	3	50	1	181	54	92.8205	94
2009/13a	2	50	1	166	48	89.7297	88
2009/14a	3	50	1	147	56	96.7105	98
2009/14b	2	50	1	167	44	88.3598	84
2009/15	3	50	1	117	60	93.6	100
2009/16a	2	50	1	172	42	95.0276	82
2009/16b	3	50	1	172	56	99.422	96
2009/17	3	50	1	195	56	100	96
