# Supplementary material for: Keep the nest clean: survival advantages of corpse removal in ants
Source: Biol Lett. 2014 Jul;10(7):20140306. doi: 10.1098/rsbl.2014.0306 (PMC4126623; doi:10.1098/rsbl.2014.0306)
Supplement: Location data [file rsbl20140306supp3.xls]

## Sheet: cad_larves_withmincoin.txt
Keep the nest clean: Survival advantages of corpse removal in ants
Lise Diez, Philippe Lejeune, Claire Detrain
Legend:	Corpses:	avec: LR colony
		sans: FR colony
	p_dist_larvae: dist_corpse_larvae divided by the the farthest possible distance from the edges of all larvae patches
	p_dist_corner: 1-(dist_corpse_corner divided by the the farthest possible distance from a corner)
day	corpses	colony	corpse_id	x_corpse(mm)	y_coprse(mm)	dist_corpse_larvae	min_dist_corner	p_dist_larvae	p_dist_corner
1	avec	2009/1	1	56.5255	56.1514	6.08276	79.6751	0.0713931	0.93898
1	avec	2009/1	2	61.1403	60.7388	6.32456	83.5246	0.074231	0.984346
1	avec	2009/1	3	55.6533	65.0398	2.23607	78.2171	0.0262446	0.921798
1	avec	2009/1	4	58.6216	64.2383	3.60555	80.9064	0.0423182	0.953491
1	avec	2009/1	5	61.2542	51.4719	12.53	78.1052	0.147064	0.920478
1	avec	2009/1	6	54.0718	61.9668	1.41421	79.3197	0.0165986	0.934791
1	avec	2009/1	7	66.3185	58.7574	11.7047	79.5873	0.137377	0.937945
1	avec	2009/1	8	63.8864	65.3447	8.544	78.3323	0.100281	0.923155
1	avec	2009/1	9	54.1749	52.3138	10.0499	75.3104	0.117955	0.887541
1	avec	2009/1	10	51.369	58.9048	5.65685	78.1572	0.0663942	0.921092
1	avec	2009/3a	1	61.6089	68.2507	42.72	78.0225	0.481522	0.919504
1	avec	2009/3a	2	55.4858	67.8993	37.3363	76.1128	0.420839	0.896998
1	avec	2009/3a	3	52.782	63.3474	36.2353	77.4303	0.408429	0.912525
1	avec	2009/3a	4	60.0245	58.7485	45.3431	83.955	0.511089	0.989419
1	avec	2009/3a	5	65.8105	67.0896	46.8402	75.7364	0.527962	0.892562
1	avec	2009/3a	6	64.6109	57.966	42.0119	80.1749	0.47354	0.94487
1	avec	2009/3a	7	59.2897	64.0774	42.1545	81.5022	0.475147	0.960513
1	avec	2009/3a	8	56.5837	59.1452	41.6773	81.8527	0.469769	0.964643
1	avec	2009/3a	9	55.0925	65.9992	38.0789	77.1444	0.429209	0.909156
1	avec	2009/3a	10	164.54	71.9477	76.0592	65.52	0.857307	0.77216
4	avec	2009/1	1	70.2263	23.5342	74.793	55.0571	0.668821	0.648854
4	avec	2009/1	2	81.1062	8.03043	93.2952	39.7141	0.834273	0.468035
4	avec	2009/1	3	35.1947	31.7415	54.3415	47.394	0.485937	0.558543
4	avec	2009/1	4	22.6645	40.7527	44.0114	46.6312	0.393562	0.549553
4	avec	2009/1	5	18.0981	37.7557	47.2652	41.8693	0.422659	0.493434
4	avec	2009/1	6	26.0446	41.0841	43.1045	48.6439	0.385453	0.573274
4	avec	2009/1	7	23.9401	47.2511	37	52.9697	0.330865	0.624254
4	avec	2009/1	8	51.0629	85.5581	15.8114	61.5927	0.14139	0.725877
4	avec	2009/1	9	56.4192	-6.15925	96.7678	56.7544	0.865325	0.668857
4	avec	2009/1	10	19.1318	17.8025	67.1193	26.1334	0.6002	0.307985
4	avec	2009/1	11	13.4334	30.5427	54.9181	33.3664	0.491094	0.393226
4	avec	2009/3a	1	46.5939	22.8064	65.2993	51.8761	0.593028	0.611365
4	avec	2009/3a	2	52.0151	29.68	61.7171	59.8872	0.560496	0.705777
4	avec	2009/3a	3	64.3571	38.4432	60.6053	67.6314	0.550399	0.797044
4	avec	2009/3a	4	68.6839	53.3632	52.3259	74.0336	0.475208	0.872494
4	avec	2009/3a	5	63.7386	59.5088	44.5533	81.8941	0.40462	0.965131
4	avec	2009/3a	6	68.0194	67.9185	43.566	73.5831	0.395653	0.867185
4	avec	2009/3a	7	56.8041	55.7045	42.45	79.5594	0.385518	0.937616
4	avec	2009/3a	8	56.8827	66.8103	34.6554	77.8767	0.31473	0.917786
4	avec	2009/3a	9	61.1039	66.7949	38.4187	79.3697	0.348907	0.93538
4	avec	2009/3a	10	52.2209	58.785	37.5366	78.6301	0.340896	0.926665
4	avec	2009/10a	1	25.9978	97.7879	78.339	34.1945	0.712017	0.402986
4	avec	2009/10a	2	29.7624	95.4882	75.4321	38.5568	0.685596	0.454396
4	avec	2009/10a	3	39.484	108.084	86.1452	41.2429	0.782967	0.486052
4	avec	2009/10a	4	44.3877	102.343	79.511	47.7708	0.722669	0.562984
4	avec	2009/10a	5	8.67774	109.284	94.921	13.7893	0.862729	0.162509
4	avec	2009/10a	6	12.4205	113.099	97.4064	14.2088	0.885318	0.167453
4	avec	2009/10a	7	17.2874	117.677	99.7246	17.4428	0.906389	0.205565
4	avec	2009/10a	8	4.89824	115.787	101.951	6.46054	0.926624	0.0761382
4	avec	2009/10a	9	8.64779	117.692	102.46	8.9505	0.931248	0.105483
4	avec	2009/10a	10	119.226	77.7532	82.134	42.2538	0.746509	0.497966
4	avec	2009/13a	1	112.125	12.1404	114.022	14.4708	1	0.17054
4	avec	2009/13a	2	29.6994	11.9992	70.5195	32.0318	0.642631	0.377499
4	avec	2009/13a	3	15.7587	5.43472	73.437	16.6695	0.669218	0.196452
4	avec	2009/13a	4	14.2662	11.1395	67.3647	18.1001	0.613882	0.213312
4	avec	2009/13a	5	6.36321	11.4704	67	13.1172	0.610558	0.154588
4	avec	2009/13a	6	56.5395	63.5977	38.2884	79.862	0.348915	0.941183
4	avec	2009/13a	7	55.0132	54.4452	43.9318	77.3998	0.400342	0.912165
4	avec	2009/13a	8	62.1869	64.3954	42.4382	80.2136	0.386731	0.945327
4	avec	2009/13a	9	61.7836	52.5833	49.4975	78.4484	0.451061	0.924523
4	avec	2009/13a	10	68.1872	54.9096	53.2635	75.4959	0.48538	0.889727
4	avec	2009/14b	1	62.2771	62.3978	40.6079	81.5472	0.44261	0.961043
4	avec	2009/14b	2	75.6875	35.9861	58.6941	57.0842	0.639744	0.672743
4	avec	2009/14b	3	76.4345	39.92	58.8558	59.0894	0.641505	0.696376
4	avec	2009/14b	4	78.6719	41.8814	60.531	58.8393	0.659765	0.693428
4	avec	2009/14b	5	83.8915	43.8338	59	56.7911	0.643078	0.669289
4	avec	2009/14b	6	78.3005	45.8185	57	61.9531	0.621278	0.730124
4	avec	2009/14b	7	54.0765	63.9967	37.3631	77.8501	0.407243	0.917472
4	avec	2009/14b	8	70.4751	53.714	49	73.061	0.534081	0.861033
4	avec	2009/16a	1	94.6624	42.4372	78.6003	49.4258	0.714243	0.582488
4	avec	2009/16a	2	87.036	41.2065	73.7564	52.7693	0.670227	0.621892
4	avec	2009/16a	3	88.3101	52.0442	67.8012	60.9331	0.616112	0.718104
4	avec	2009/16a	4	99.3166	56.0127	74.3303	59.7095	0.675442	0.703683
4	avec	2009/16a	5	104.399	67.659	73.4098	54.6165	0.667077	0.643662
4	avec	2009/16a	6	100.208	66.8468	70.214	56.7185	0.638037	0.668434
4	avec	2009/16a	7	108.325	79.6812	73.2462	41.9752	0.66559	0.494683
4	avec	2009/16a	8	93.9497	56.3495	69.4046	62.0797	0.630682	0.731616
4	avec	2009/16a	9	113.754	28.3087	102.201	28.9896	0.928702	0.341646
4	avec	2009/16a	10	98.3199	17.3396	98.2904	27.7613	0.893168	0.327169
1	sans	2009/4b	10	58.7219	66.4067	31.4006	79.5016	0.285275	0.936935
1	sans	2009/4b	9	67.524	65.6306	38.4708	75.563	0.349508	0.890518
1	sans	2009/4b	8	72.1872	52.8158	38.833	71.243	0.352798	0.839607
1	sans	2009/4b	7	60.3383	51.2618	26.9258	78.6593	0.244622	0.927009
1	sans	2009/4b	1	56.0775	60.5815	26.4197	81.7022	0.240023	0.962869
1	sans	2009/4b	2	67.1969	55.9222	34.7851	76.912	0.316023	0.906417
1	sans	2009/4b	3	73.6486	64.8543	43.4626	72.0382	0.394859	0.848978
1	sans	2009/4b	4	62.9561	61.747	32.2025	81.5318	0.29256	0.960861
1	sans	2009/4b	5	61.7753	67.5719	34.4093	78.3506	0.312609	0.923371
1	sans	2009/4b	6	63.6857	67.9604	36.0555	76.6774	0.327565	0.903652
1	avec	2009/10a	10	55.1031	63.1905	41.1947	79.1434	0.388194	0.932714
1	avec	2009/10a	9	61.7992	65.123	35.5106	79.9926	0.33463	0.942722
1	avec	2009/10a	8	56.3012	69.3148	41.2311	75.7549	0.388537	0.892781
1	avec	2009/10a	7	68.3438	56.3438	27.1662	76.4394	0.255998	0.900847
1	avec	2009/10a	6	63.8924	55.9481	32.0624	79.2354	0.302137	0.933798
1	avec	2009/10a	1	68.0761	63.6114	28.2843	76.6535	0.266534	0.90337
1	avec	2009/10a	2	62.9864	70.4822	35.6931	75.5153	0.336351	0.889956
1	avec	2009/10a	3	48.8371	65.4672	48.3735	73.2044	0.455843	0.862722
1	avec	2009/10a	4	59.2219	66.2631	37.6563	79.9681	0.354851	0.942433
1	avec	2009/10a	5	63.5165	55.5644	32.0624	79.2325	0.302137	0.933764
1	sans	2009/10b	10	59.1937	60.834	47.4131	83.693	0.470683	0.986331
1	sans	2009/10b	1	57.9845	72.5138	50.2494	74.9475	0.498839	0.883265
1	sans	2009/10b	2	49.9412	62.1096	56.9386	76.4554	0.565245	0.901035
1	sans	2009/10b	3	65.9305	63.0877	43	78.5017	0.426873	0.925152
1	sans	2009/10b	4	54.3038	58.1696	50.6063	79.5777	0.502383	0.937832
1	sans	2009/10b	5	72.5754	61.4539	36	75.3441	0.357382	0.887939
1	sans	2009/10b	6	52.8557	59.7421	52.8394	79.7675	0.524551	0.940069
1	sans	2009/10b	7	61.636	54.1947	42.5441	79.6456	0.422347	0.938632
1	sans	2009/10b	8	51.4903	64.8133	56.3028	75.4773	0.558933	0.889508
1	sans	2009/10b	9	64.8628	65.0445	44	77.8474	0.4368	0.91744
1	avec	2009/13a	10	57.2901	53.9324	42.4264	78.682	0.442418	0.927276
1	avec	2009/13a	1	55.3935	56.5798	38.8973	79.1816	0.405617	0.933164
1	avec	2009/13a	2	66.0171	68.3494	34.8855	74.7124	0.363783	0.880494
1	avec	2009/13a	3	65.6365	58.1196	44.2832	79.5819	0.461781	0.937881
1	avec	2009/13a	4	60.3254	58.107	41.4005	83.2915	0.43172	0.9816
1	avec	2009/13a	5	65.2572	58.4975	44.2832	80.117	0.461781	0.944188
1	avec	2009/13a	6	64.499	63.4208	40.2492	79.2563	0.419715	0.934045
1	avec	2009/13a	7	60.7048	57.729	42.0119	82.756	0.438096	0.975289
1	avec	2009/13a	8	58.0502	66.0574	35.3553	79.2441	0.368682	0.933901
1	avec	2009/13a	9	66.0154	53.5743	48.3322	76.0562	0.504003	0.896331
1	sans	2009/14a	10	53.313	63.5721	39	77.6298	0.390242	0.914876
1	sans	2009/14a	9	68.3342	62.7485	53.4509	77.1174	0.534841	0.908837
1	sans	2009/14a	8	59.6125	53.3196	42.9418	79.979	0.429685	0.942561
1	sans	2009/14a	7	67.7135	51.9587	49.1935	73.7129	0.49224	0.868715
1	sans	2009/14a	1	61.0718	59.1247	47.7074	83.4762	0.47737	0.983776
1	sans	2009/14a	2	54.9689	55.1416	39.6611	77.86	0.396857	0.917589
1	sans	2009/14a	3	59.1693	57.5434	44.9444	82.5363	0.449723	0.9727
1	sans	2009/14a	4	61.4725	57.979	46.6476	82.3834	0.466766	0.970898
1	sans	2009/14a	5	63.6587	66.8789	47.5395	77.435	0.475689	0.912581
1	sans	2009/14a	6	62.9158	64.9383	47.1275	79.312	0.471567	0.934701
1	avec	2009/14b	10	58.9081	54.9435	41.0366	80.554	0.436815	0.949338
1	avec	2009/14b	9	63.6776	64.8159	35.5106	78.8511	0.377993	0.929269
1	avec	2009/14b	8	59.6149	65.1689	38.4708	80.9962	0.409503	0.954549
1	avec	2009/14b	7	60.7348	61.2498	39.6611	83.4503	0.422173	0.983472
1	avec	2009/14b	1	69.9874	54.2665	34.0588	73.7978	0.36254	0.869716
1	avec	2009/14b	2	53.7267	58.8226	47.1699	79.666	0.502101	0.938872
1	avec	2009/14b	3	54.8174	64.3357	43.382	78.1247	0.461781	0.920708
1	avec	2009/14b	4	55.5972	50.9807	39.6989	75.4326	0.422576	0.888982
1	avec	2009/14b	5	51.5162	57.2288	47.634	77.0004	0.507042	0.907458
1	avec	2009/14b	6	65.1752	58.1493	37.4433	79.9193	0.398566	0.941858
1	sans	2009/15	10	54.2231	66.7667	19.6469	75.9864	0.193173	0.895508
1	sans	2009/15	9	56.1817	61.3442	25	81.2212	0.245806	0.957201
1	sans	2009/15	8	53.9375	59.8035	23	80.5339	0.226141	0.949101
1	sans	2009/15	7	59.9713	60.1719	26.9258	84.711	0.264741	0.998328
1	sans	2009/15	6	64.0771	63.6414	25.9422	79.3956	0.25507	0.935686
1	sans	2009/15	1	59.8642	68.2971	19.3132	79.1007	0.189892	0.932211
1	sans	2009/15	2	55.386	64.4418	21.8403	78.4495	0.214739	0.924536
1	sans	2009/15	3	57.6251	66.3694	20.6155	78.7203	0.202697	0.927728
1	sans	2009/15	4	62.5827	62.4853	26	81.2692	0.255638	0.957767
1	sans	2009/15	5	58.7727	65.2052	21.8403	80.3536	0.214739	0.946976
1	avec	2009/16a	5	57.1847	62.2241	38.8973	81.2904	0.350997	0.958017
1	avec	2009/16a	6	67.0928	58.6074	43.2782	78.9557	0.390529	0.930502
1	avec	2009/16a	7	65.1604	52.4586	38.0132	75.8899	0.343019	0.894371
1	avec	2009/16a	8	64.3987	52.8555	37.2022	76.7151	0.335701	0.904097
1	avec	2009/16a	9	67.8332	52.8062	39.6611	74.2285	0.357889	0.874791
1	avec	2009/16a	10	60.607	59.0867	38.8973	83.7781	0.350997	0.987334
1	avec	2009/16a	1	64.0415	59.0373	41.7253	81.3435	0.376516	0.958642
1	avec	2009/16a	2	65.9693	64.0281	45.9674	77.7957	0.414795	0.916831
1	avec	2009/16a	3	63.2721	57.5042	39.6232	80.7761	0.357548	0.951956
1	avec	2009/16a	4	63.298	64.0665	44.5533	79.6471	0.402036	0.938651
1	sans	2009/16b	10	63.0767	65.557	41.6293	78.7674	0.461651	0.928283
1	sans	2009/16b	9	51.923	64.0176	45.618	76.3546	0.505884	0.899847
1	sans	2009/16b	8	62.3075	61.7874	38.2753	81.9581	0.424457	0.965886
1	sans	2009/16b	7	61.1537	59.5236	36.7696	83.7016	0.407759	0.986432
1	sans	2009/16b	1	56.923	58.0044	38.0132	81.2696	0.42155	0.957771
1	sans	2009/16b	2	66.9228	60.2939	35.8469	79.8875	0.397527	0.941483
1	sans	2009/16b	3	55.3845	66.6648	45.618	76.89	0.505884	0.906158
1	sans	2009/16b	4	60.3844	67.8096	42.72	79.233	0.473747	0.93377
1	sans	2009/16b	5	58.0768	59.8914	38.0132	83.426	0.42155	0.983185
1	sans	2009/16b	6	62.6922	55.0073	32.6956	79.4354	0.36258	0.936156
8	avec	2009/3a	1	60.9549	63.9397	38.1838	81.4191	0.407232	0.959533
8	avec	2009/3a	2	41.7929	4.3615	82.3772	42.0199	0.878557	0.495209
8	avec	2009/3a	3	11.1817	13.9249	71.1758	17.8587	0.759094	0.210467
8	avec	2009/4a	1	56.6967	63.8462	29.6985	79.7983	0.291948	0.940432
8	avec	2009/10a	1	9.38977	115.081	92.6499	10.6004	0.917106	0.124927
8	avec	2009/10a	2	104.883	109.936	81.1542	18.1603	0.803314	0.214021
8	avec	2009/10a	3	1.53308	114.307	93.9202	5.89593	0.92968	0.0694842
8	avec	2009/10a	4	54.2174	70.3512	47.0744	73.5155	0.465972	0.866389
8	avec	2009/13a	1	107.91	9.52138	86.3134	15.3892	0.875453	0.181364
8	avec	2009/13a	2	106.508	50.8989	46.1736	52.6568	0.468326	0.620566
8	avec	2009/13a	3	116.64	5.05885	92.1792	6.07318	0.934948	0.0715732
8	avec	2009/14b	5	66.417	57.387	43.8634	78.5138	0.423368	0.925294
8	avec	2009/14b	7	68.7238	68.0642	35.2278	72.9834	0.340018	0.860118
8	avec	2009/14b	10	69.7318	53.4051	48.7545	73.3416	0.470576	0.864339
8	sans	2009/15	5	89.6115	30.3813	75.743	42.9707	0.704385	0.506414
12	avec	2009/1	5	126.787	87.6109	100.841	33.0926	1	0.390001
12	avec	2009/1	6	131.873	79.5837	106.677	42.1241	1	0.496437
12	avec	2009/1	8	125.72	90.6638	99.5038	29.8887	1	0.352242
12	avec	2009/3a	5	52.6163	61.3968	27.2029	78.7579	0.252326	0.928171
12	avec	2009/3a	6	63.8646	54.69	40.2244	78.3721	0.373109	0.923624
12	avec	2009/3a	8	71.4574	62.5285	43.382	75.2287	0.402399	0.886578
12	avec	2009/3a	9	58.3871	61.5078	32.249	82.6462	0.299133	0.973995
12	avec	2009/10a	1	109.811	116.652	79.0759	10.7246	0.790201	0.12639
12	avec	2009/10a	2	50.9488	97.6952	68.942	55.6173	0.688934	0.655456
12	avec	2009/10a	3	10.7346	118.28	99.2472	10.8715	0.991771	0.128121
12	avec	2009/10a	4	24.0676	106.914	85.2878	27.395	0.852276	0.322854
12	avec	2009/10a	5	31.2416	109.527	87.367	32.9501	0.873054	0.388321
12	avec	2009/13a	1	80.3187	45.3358	52.5547	60.249	0.498661	0.710041
12	avec	2009/13a	2	68.5377	51.3232	50.2494	72.6804	0.476787	0.856547
12	avec	2009/13a	3	58.3456	53.1484	49.2544	78.9238	0.467347	0.930125
12	avec	2009/14b	5	90.6871	20.6456	83.1865	35.8537	0.79704	0.42254
12	avec	2009/16a	5	104.681	56.8922	76.026	58.9185	0.719902	0.694361
15	avec	2009/1	1	129.478	64.2942	91.7061	56.5063	0.855841	0.665933
15	avec	2009/1	2	132.927	70.4636	97.2471	51.1953	0.907553	0.603343
15	avec	2009/1	3	135.391	86.6338	108.453	36.7448	1	0.433042
15	avec	2009/3a	5	6.49316	11.897	29.8329	13.5536	0.282106	0.15973
15	avec	2009/4a	1	56.4737	62.199	22.8035	80.8099	0.233193	0.952354
15	avec	2009/4a	2	62.793	61.3471	28.4429	81.9317	0.290863	0.965575
15	avec	2009/4a	3	60.2119	58.3147	26.0768	83.5177	0.266666	0.984266
15	avec	2009/10a	1	2.24542	116.574	114.11	4.09665	1	0.0482795
15	avec	2009/10a	2	5.95724	117.03	112.929	6.65658	1	0.0784486
15	avec	2009/10a	3	3.74084	115.448	112.699	5.8918	1	0.0694355
15	avec	2009/10a	4	111.528	65.5864	28.2312	55.0692	0.254285	0.648997
15	avec	2009/10a	5	114.122	66.406	30.4138	53.9154	0.273945	0.635399
15	avec	2009/13a	5	117.288	6.47654	51.1957	7.02145	0.469162	0.0827486
15	avec	2009/13a	6	115.791	2.25966	54.7449	4.77719	0.501687	0.0562997
15	avec	2009/14b	1	2.86267	1.69237	114.63	3.32551	1	0.0391915
15	avec	2009/14b	2	2.83464	5.63017	111.732	6.30349	1	0.0742873
15	avec	2009/14b	3	6.17374	3.70263	110.454	7.19892	0.993041	0.0848401
15	avec	2009/14b	4	7.29892	1.35373	111.288	7.4234	1	0.0874856
15	avec	2009/16a	5	119.102	1.6674	119.553	1.89381	1	0.0223188
15	sans	2009/16b	5	115.605	3.69095	63.3482	5.73918	0.631207	0.0676368
18	avec	2009/1	1	130.633	65.0502	92.1358	55.9692	0.88232	0.659603
18	avec	2009/1	2	133.802	70.3917	97.0618	51.4925	0.929494	0.606845
18	avec	2009/1	3	134.694	87.2407	106.33	35.9038	1	0.42313
18	avec	2009/1	4	68.0893	83.4786	52.4976	63.4708	0.502733	0.74801
18	avec	2009/3a	1	60.5429	3.58491	76.0066	59.565	0.73089	0.701981
18	avec	2009/3a	2	64.3722	7.46372	75	56.1262	0.721211	0.661454
18	avec	2009/3a	3	70.4868	68.2876	36.0694	71.5942	0.346848	0.843745
18	avec	2009/4a	5	108.315	83.8456	74.6525	37.9958	0.743562	0.447785
18	avec	2009/4a	6	96.4836	105.555	83.4386	27.5983	0.831074	0.325249
18	avec	2009/4a	7	65.7581	58.0777	29	79.4683	0.288849	0.936543
18	avec	2009/10a	5	119.245	58.9717	34.8855	58.9765	0.347231	0.695045
18	avec	2009/10a	1	2.22398	116.917	91.7606	3.80115	0.913332	0.0447969
18	avec	2009/10a	2	7.08358	116.908	90.1388	7.72895	0.89719	0.0910865
18	avec	2009/10a	3	4.82405	114.219	89.1964	7.52962	0.88781	0.0887375
18	avec	2009/10a	4	3.68834	111.912	86.7295	8.88941	0.863255	0.104763
18	avec	2009/13a	1	31.2696	114.519	58.2151	31.7463	0.54667	0.374133
18	avec	2009/13a	2	62.767	86.1173	46.8615	66.5106	0.440054	0.783834
18	avec	2009/14b	1	2.55926	2.72634	26.6271	3.73935	0.266483	0.0440687
18	avec	2009/14b	2	5.89342	2.70461	24.8395	6.48439	0.248593	0.0764193
18	avec	2009/14b	3	2.54648	8.21645	21.9317	8.60201	0.219492	0.101376
18	avec	2009/14b	4	4.77291	6.63336	22.2036	8.17203	0.222213	0.0963083
18	avec	2009/16a	5	117.443	2.99182	115.261	3.93546	1	0.0463798
18	avec	2009/16a	6	59.924	55.2343	36.7696	81.4967	0.335234	0.960448
22	avec	2009/1	1	131.583	64.3279	94.9368	56.8642	0.906123	0.670151
22	avec	2009/1	2	132.716	68.4577	97.509	53.0876	0.930672	0.625644
22	avec	2009/1	3	135.371	85.4026	107.703	37.8583	1	0.446164
22	avec	2009/1	4	56.0602	56.4172	23.7065	79.5339	0.226267	0.937316
22	avec	2009/1	5	66.9571	58.0306	33.6155	78.6199	0.320842	0.926545
22	avec	2009/1	6	61.3114	50.9911	25.9422	77.746	0.247605	0.916245
22	avec	2009/4a	5	116.827	117.546	104.637	4.01106	1	0.0472708
22	avec	2009/10a	1	2.25654	118.525	99.985	2.69592	0.972196	0.0317717
22	avec	2009/10a	2	5.24164	117.832	96.8969	5.67244	0.942169	0.0668503
22	avec	2009/10a	3	1.58474	114.686	98.8838	5.5449	0.961488	0.0653472
22	avec	2009/10a	4	4.57692	113.611	95.7706	7.85918	0.931217	0.0926213
22	avec	2009/14b	1	3.07811	0.829067	28.4253	3.18781	0.325984	0.0375687
22	avec	2009/14b	2	2.28359	5.60489	25.4558	6.05224	0.29193	0.0713263
22	avec	2009/14b	4	4.89142	4.43507	24.7588	6.60271	0.283937	0.0778137
22	avec	2009/14b	5	7.8832	2.07315	24.4131	8.15124	0.279972	0.0960633
22	avec	2009/14b	6	4.48528	7.6202	22.6274	8.84224	0.259493	0.104207
22	avec	2009/16a	5	118.432	3.01911	97.1288	3.40181	0.993247	0.0400907
25	avec	2009/1	1	131.614	66.0583	90.471	55.1779	0.867702	0.650277
25	avec	2009/1	2	133.88	70.5789	93.9415	51.3333	0.900988	0.604968
25	avec	2009/1	3	135.107	87.198	103.774	36.1135	0.995289	0.425601
25	avec	2009/3a	5	71.6963	17.6793	56.2228	51.4373	0.540184	0.606195
25	avec	2009/4a	5	58.1974	65.5897	28.2843	79.6707	0.284906	0.938928
25	avec	2009/4a	6	114.435	117.72	92.8493	6.01363	0.935267	0.0708713
25	avec	2009/4a	7	117.093	115.432	94.921	5.41456	0.956135	0.0638112
25	avec	2009/10a	5	22.6462	114.453	93.984	23.3157	0.910875	0.274778
25	avec	2009/10a	1	2.96248	116.894	104.317	4.29204	1	0.0505822
25	avec	2009/10a	2	2.21727	116.127	104.317	4.46241	1	0.05259
25	avec	2009/10a	3	5.93459	116.875	102.883	6.707	0.997126	0.0790427
25	avec	2009/10a	4	33.7731	107.822	83.9345	35.9016	0.813476	0.423105
25	avec	2009/10a	6	56.4333	106.905	75.3923	57.9328	0.730687	0.682745
25	avec	2009/10a	7	18.8089	71.2638	57.6888	52.2398	0.559109	0.615652
25	avec	2009/14b	1	1.65789	1.56065	48.7545	2.27689	0.482235	0.0268334
25	avec	2009/14b	2	1.25358	6.29928	44.2945	6.42281	0.438121	0.0756935
25	avec	2009/14b	3	4.97132	3.57057	45.618	6.1207	0.451212	0.0721332
25	avec	2009/14b	4	6.84027	0.823007	47.4131	6.8896	0.468967	0.0811948
25	avec	2009/14b	5	1.95855	11.0492	39.9625	11.2215	0.395273	0.132246
25	avec	2009/14b	6	119.238	3.15425	94.8947	3.24494	0.938613	0.038242
25	avec	2009/14b	7	55.9473	61.7936	15.2971	80.7347	0.151305	0.951467
25	avec	2009/14b	8	53.7806	54.6574	15.1327	76.6798	0.149679	0.90368
29	avec	2009/1	1	130.75	64.7097	92.0869	56.3256	0.884584	0.663804
29	avec	2009/1	2	132.201	70.8375	94	50.6539	0.902961	0.596962
29	avec	2009/1	3	134.702	86.9186	96.5194	36.2013	0.927163	0.426636
29	avec	2009/10a	1	2.26989	118.513	97.509	2.71363	0.950465	0.0319804
29	avec	2009/10a	2	3.84131	113.621	92.5743	7.44664	0.902365	0.0877595
29	avec	2009/10a	3	4.89179	118.54	96.6644	5.1051	0.942232	0.0601642
29	avec	2009/10a	4	7.56436	115.169	92.7038	8.97548	0.903627	0.105777
29	avec	2009/10a	5	23.6309	117.976	89.4986	23.7174	0.872384	0.279512
29	avec	2009/14b	1	2.12824	1.73879	43.909	2.74824	0.395276	0.0323883
29	avec	2009/14b	2	5.46298	1.82236	42.4853	5.75892	0.38246	0.0678695
29	avec	2009/14b	3	0.964706	7.18491	40	7.24939	0.360087	0.0854348
29	avec	2009/14b	4	4.66255	8.05975	36.8917	9.31123	0.332106	0.109734
29	avec	2009/14b	5	9.9093	1.93377	40.8534	10.0962	0.367769	0.118985
29	avec	2009/14b	6	118.859	3.09945	91.3893	3.30282	0.822702	0.0389242
29	avec	2009/16a	5	125.542	49.326	84.5991	49.6363	0.776672	0.584969
32	avec	2009/1	1	130.812	63.779	101.868	57.2512	1	0.674712
32	avec	2009/1	2	132.554	70.6089	104	50.9617	1	0.600589
32	avec	2009/1	3	134.168	85.0403	107.056	37.7214	1	0.444551
32	avec	2009/1	4	118.728	118.96	101.39	1.64287	1	0.0193614
32	avec	2009/1	5	128.308	123.841	112.539	9.15239	1	0.107862
32	avec	2009/1	6	136.632	115.048	116.812	17.3536	1	0.204514
32	avec	2009/4a	5	117.758	116.638	93.6216	4.04115	0.967347	0.0476254
32	avec	2009/10a	1	1.5457	118.155	114.477	2.40725	1	0.0283698
32	avec	2009/10a	2	5.70588	117.498	111.212	6.23036	1	0.0734255
32	avec	2009/10a	3	2.02199	113.637	109.986	6.67627	1	0.0786806
32	avec	2009/10a	4	5.38729	114.849	108.853	7.45372	1	0.0878429
32	avec	2009/10a	5	8.73599	116.815	108.6	9.29861	1	0.109585
32	avec	2009/10a	6	30.1907	118.075	98.3514	30.2519	0.939782	0.356523
32	avec	2009/13a	1	114.135	96.9217	89.5377	23.8119	0.885603	0.280626
32	avec	2009/13a	2	109.92	111.621	91.4166	13.1079	0.904187	0.154479
32	avec	2009/13a	3	118.317	104.476	96.2549	15.6147	0.952041	0.184021
32	avec	2009/13a	4	95.045	117.617	83.2406	25.0685	0.823319	0.295435
32	avec	2009/13a	5	109.911	117.279	94.578	10.4493	0.935455	0.123146
32	avec	2009/14b	1	2.6062	1.17934	38.0789	2.86062	0.384826	0.0337127
32	avec	2009/14b	2	3.35998	7.05942	32.2025	7.81824	0.325439	0.0921389
32	avec	2009/14b	3	7.41985	0.819546	37.3363	7.46498	0.377321	0.0879756
32	avec	2009/14b	4	6.68875	5.1231	32.8938	8.42529	0.332425	0.099293
32	avec	2009/14b	5	11.8658	1.63233	35.171	11.9775	0.355439	0.141156
32	avec	2009/14b	6	11.8745	5.54911	31.3209	13.1071	0.31653	0.154469
32	avec	2009/14b	7	37.0494	1.79908	38.0132	37.0931	0.384161	0.437146
32	avec	2009/14b	8	118.53	4.29698	100.319	4.54136	1	0.0535204
32	avec	2009/16a	5	114.586	3.57293	105.262	6.48648	1	0.0764439
32	avec	2009/16a	6	117.587	5.21069	106.301	5.74215	1	0.0676719
36	avec	2009/1	5	129.793	66.2343	94	54.6503	0.891784	0.64406
36	avec	2009/1	6	132.719	71.3256	97	50.3087	0.920245	0.592894
36	avec	2009/1	7	119.615	121.925	93.1075	1.9629	0.883316	0.023133
36	avec	2009/3a	5	2.65688	2.68989	49.6488	3.78081	0.486282	0.0445572
36	avec	2009/4a	5	116.318	116.624	98.0051	4.99566	1	0.0588744
36	avec	2009/10a	1	0.458602	117.788	104.809	2.25942	1	0.0266275
36	avec	2009/10a	2	4.95004	117.822	102.883	5.40805	0.998971	0.0637345
36	avec	2009/10a	3	2.37023	115.151	102.083	5.39722	0.991202	0.0636068
36	avec	2009/10a	4	0.936241	110.974	98.7927	9.07434	0.959251	0.106942
36	avec	2009/10a	5	7.55856	118.599	102.416	7.68725	0.994431	0.0905951
36	avec	2009/10a	6	3.90182	112.89	98.9798	8.10993	0.961068	0.0955764
36	avec	2009/10a	7	6.09586	116.316	101.074	7.12274	0.981404	0.0839423
36	avec	2009/13a	1	116.944	111.635	92.5905	8.90542	0.931904	0.104951
36	avec	2009/13a	2	115.109	119.258	95.7183	4.94652	0.963385	0.0582953
36	avec	2009/13a	3	113.57	113.172	90.9175	9.37929	0.915066	0.110536
36	avec	2009/13a	4	109.467	118.518	90.1388	10.6368	0.907228	0.125356
36	avec	2009/13a	5	95.1814	118.194	78.8733	24.8843	0.793843	0.293264
36	avec	2009/14b	1	118.936	4.69631	75.2861	4.81543	0.764631	0.0567504
36	avec	2009/14b	2	2.32991	1.63451	36.0694	2.84607	0.366332	0.0335413
36	avec	2009/14b	3	1.99788	5.55003	33.9411	5.89867	0.344717	0.0695165
36	avec	2009/14b	4	8.61767	1.26014	31.8277	8.70932	0.323252	0.10264
36	avec	2009/14b	5	13.0626	1.66399	28.3196	13.1681	0.287623	0.155188
36	avec	2009/14b	6	4.95481	5.16651	31.8277	7.15842	0.323252	0.0843628
36	avec	2009/14b	7	6.04606	3.21129	31.8277	6.84596	0.323252	0.0806804
36	avec	2009/14b	8	9.39591	5.17871	28.2843	10.7286	0.287264	0.126437
36	avec	2009/16a	5	117.334	1.83718	106.066	3.23792	1	0.0381592
36	avec	2009/16a	6	116.572	6.40699	101.213	7.26651	0.977761	0.0856366
39	avec	2009/1	1	131.201	65.9742	101.272	55.1747	1	0.65024
39	avec	2009/1	2	133.8	71.3147	104.346	50.6033	1	0.596365
39	avec	2009/1	3	139.028	75.1546	111.005	48.7151	1	0.574113
39	avec	2009/1	4	135.6	88.0518	108	35.5535	1	0.419001
39	avec	2009/1	5	140.347	116.213	115.732	20.6966	1	0.243911
39	avec	2009/1	6	120.474	120.626	97.4166	0.784668	0.963263	0.0092474
39	avec	2009/1	7	121.204	124.812	99.6243	4.9605	0.985093	0.0584601
39	avec	2009/3a	1	2.99661	2.36159	46.2385	3.81533	0.444914	0.0449641
39	avec	2009/4a	5	118.271	61.515	82.7345	58.5106	0.80621	0.689554
39	avec	2009/4a	6	117.86	117.394	97.949	3.37234	0.954467	0.0397434
39	avec	2009/10a	1	2.2144	118.525	106.888	2.6607	1	0.0313566
39	avec	2009/10a	2	2.93291	114.783	103.31	5.98534	0.97774	0.0705379
39	avec	2009/10a	3	6.66192	118.197	105.19	6.9016	0.995533	0.0813361
39	avec	2009/10a	4	5.16245	115.556	102.883	6.8117	0.9737	0.0802766
39	avec	2009/10a	5	2.5297	109.528	98.8838	10.7731	0.935847	0.126962
39	avec	2009/10a	6	12.5511	111.134	96.3846	15.3666	0.912195	0.181097
39	avec	2009/10a	7	9.61691	116.353	102.157	10.2851	0.966823	0.121211
39	avec	2009/13a	1	101.839	62.4307	69.6348	60.366	0.666316	0.71142
39	avec	2009/13a	2	117.422	109.089	102.728	11.2115	0.982974	0.132129
39	avec	2009/13a	3	118.599	102.319	100.185	17.7368	0.958641	0.20903
39	avec	2009/13a	4	119.036	92.9146	96.6075	27.1025	0.92441	0.319407
39	avec	2009/13a	5	99.6093	116.222	91.8314	20.7377	0.878709	0.244396
39	avec	2009/14b	1	119.438	4.33594	101.951	4.37215	1	0.0515262
39	avec	2009/14b	2	1.2324	0.80531	38.2753	1.47219	0.38578	0.0173499
39	avec	2009/14b	3	1.56437	5.54647	33.6155	5.76286	0.338813	0.067916
39	avec	2009/14b	4	4.16608	3.60708	34.4819	5.51065	0.347545	0.0649436
39	avec	2009/14b	5	5.66259	1.25839	36.0555	5.80073	0.363406	0.0683623
39	avec	2009/14b	6	4.87374	7.56372	30.6757	8.99796	0.309183	0.106042
39	avec	2009/16a	5	118.073	2.45955	101.4	3.12451	0.983202	0.0368227
39	avec	2009/16a	6	115.405	1.68497	99.6394	4.89412	0.966129	0.0576777
39	avec	2009/16a	7	62.4492	64.3048	25	80.0877	0.242406	0.943843
43	avec	2009/1	1	130.612	64.8338	99	56.1777	0.98267	0.66206
43	avec	2009/1	2	132.455	70.9438	101	50.6125	1	0.596475
43	avec	2009/1	3	134.648	85.4342	103.817	37.5412	1	0.442428
43	avec	2009/1	4	137.645	75.5627	106.042	47.8122	1	0.563472
43	avec	2009/1	5	138.287	115.55	112.539	18.821	1	0.221807
43	avec	2009/1	6	120.064	122.992	97.4987	2.99258	0.967769	0.0352679
43	avec	2009/1	7	128.605	124.597	105.688	9.75577	1	0.114973
43	avec	2009/3a	5	4.0946	11.5893	50.9902	12.2914	0.481031	0.144855
43	avec	2009/4a	5	117.006	118.106	96.1769	3.54271	0.958712	0.0417513
43	avec	2009/4a	6	118.523	115.053	95.8541	5.16276	0.955493	0.0608438
43	avec	2009/10a	1	59.9072	117.3	84.119	59.968	0.832996	0.70673
43	avec	2009/10a	2	12.6505	111.67	91.7061	15.147	0.908128	0.17851
43	avec	2009/10a	3	2.97595	107.419	91.7061	12.9283	0.908128	0.152361
43	avec	2009/10a	4	2.23171	112.236	96.2549	8.07837	0.953173	0.0952045
43	avec	2009/10a	5	2.23166	117.437	100.846	3.39823	0.998642	0.0400485
43	avec	2009/10a	6	4.83637	117.11	100.09	5.63412	0.991151	0.0663987
43	avec	2009/10a	7	5.2085	113.773	96.0052	8.1185	0.950701	0.0956774
43	avec	2009/13a	1	93.6199	116.79	74.3303	26.5746	0.706916	0.313185
43	avec	2009/13a	2	107.2	117.639	86.8332	13.0162	0.825824	0.153397
43	avec	2009/13a	3	115.974	112.011	91.7061	8.94579	0.872167	0.105427
43	avec	2009/13a	4	117.38	94.9596	87.2812	25.1771	0.830085	0.296715
43	avec	2009/13a	5	119.518	102.936	91.7061	17.071	0.872167	0.201184
43	avec	2009/14b	1	118.923	3.54844	102.903	3.70818	1	0.0437014
43	avec	2009/14b	2	2.08872	1.36013	53.4883	2.49253	0.532682	0.0293747
43	avec	2009/14b	3	1.75648	5.2993	50.1597	5.58281	0.499533	0.0657941
43	avec	2009/14b	4	6.53468	0.944759	53.1601	6.60262	0.529414	0.0778126
43	avec	2009/14b	5	5.83162	4.88573	49.6488	7.60777	0.494445	0.0896584
43	avec	2009/16a	5	112.99	1.91603	107.898	7.26729	1	0.0856459
43	avec	2009/16a	6	116.408	1.53408	110.209	3.90605	1	0.0460333
43	avec	2009/16a	7	117.571	6.50207	106.827	6.94099	1	0.0818004
46	avec	2009/1	1	130.574	66.9547	95.352	54.0889	0.904458	0.637444
46	avec	2009/1	2	133.265	71.8753	99	49.9193	0.939061	0.588305
46	avec	2009/1	3	134.953	87.3835	100.404	35.8809	0.95238	0.42286
46	avec	2009/1	4	139.817	116.889	111.665	20.0593	1	0.236402
46	avec	2009/1	5	137.464	77.1763	103	46.2477	0.977003	0.545034
46	avec	2009/1	6	121.089	122.912	97.4936	3.10893	0.924772	0.0366391
46	avec	2009/1	7	124.786	117.623	98.0867	5.3439	0.930398	0.0629785
46	avec	2009/3a	5	2.58908	10.722	55.0273	11.0302	0.530905	0.129992
46	avec	2009/4a	1	117.131	72.9671	80	47.1203	0.801796	0.555319
46	avec	2009/4a	2	116.511	101.382	83.8153	18.9425	0.840034	0.223239
46	avec	2009/4a	3	118.239	117.106	91.7606	3.38751	0.919665	0.0399222
46	avec	2009/4a	4	111.518	118.318	85.6154	8.64683	0.858076	0.101904
46	avec	2009/4a	5	112.71	109.861	83.1926	12.4875	0.833793	0.147166
46	avec	2009/4a	6	118.708	105.969	87.0919	14.0905	0.872874	0.166058
46	avec	2009/10a	1	3.0499	97.6629	85.4283	22.5444	0.850629	0.265688
46	avec	2009/10a	2	10.3043	111.498	95.8175	13.359	0.954077	0.157438
46	avec	2009/10a	3	17.043	112.789	94.8314	18.5057	0.944258	0.218092
46	avec	2009/10a	4	2.53164	105.246	93.1075	14.9692	0.927092	0.176413
46	avec	2009/10a	5	2.28905	118.153	105.109	2.9413	1	0.0346635
46	avec	2009/10a	6	2.77164	112.467	99.5389	8.02633	0.991131	0.0945913
46	avec	2009/10a	7	6.47019	115.589	100.901	7.83078	1	0.0922867
46	avec	2009/10a	8	9.82885	116.804	100.881	10.3354	1	0.121804
46	avec	2009/13a	1	113.297	111.174	89	11.0827	0.892272	0.130611
46	avec	2009/13a	2	118.418	94.4095	87.3613	25.6394	0.875843	0.302163
46	avec	2009/13a	3	93.9309	117.153	74.3303	26.2241	0.745201	0.309054
46	avec	2009/13a	4	100.371	116.432	79.7559	19.9506	0.799594	0.23512
46	avec	2009/14b	1	118.577	3.55208	88.1192	3.82633	0.927845	0.0450937
46	avec	2009/14b	2	2.71321	1.78018	45.8039	3.24508	0.482289	0.0382437
46	avec	2009/14b	3	6.41903	1.39127	43.566	6.56807	0.458725	0.0774054
46	avec	2009/14b	4	2.8029	6.91586	41.8688	7.46226	0.440855	0.0879436
46	avec	2009/16a	1	112.576	3.26338	97.3499	8.10952	0.94717	0.0955716
46	avec	2009/16a	2	117.173	1.01909	102.626	3.00498	0.9985	0.035414
46	avec	2009/16a	3	117.472	5.55277	100.499	6.10101	0.977807	0.0719011
50	avec	2009/1	1	131.459	67.3424	94.3663	53.89	0.885807	0.6351
50	avec	2009/1	2	133.044	73.4023	97.4936	48.3891	0.915163	0.570271
50	avec	2009/1	3	134.761	88.5254	102.142	34.7643	0.958798	0.409701
50	avec	2009/1	4	140.056	118.038	119.954	20.1517	1	0.237491
50	avec	2009/1	5	126.589	92.5821	96.0052	28.1986	0.901192	0.332323
50	avec	2009/1	6	123.194	116.329	104.307	4.86615	0.979122	0.0573481
50	avec	2009/1	7	121.439	124.237	107.201	4.47483	1	0.0527364
50	avec	2009/3a	5	3.00885	6.55566	67.4463	7.21317	0.637762	0.085008
50	avec	2009/4a	1	118.236	96.2492	84.6463	23.8162	0.883078	0.280677
50	avec	2009/4a	2	117.033	117.38	91.2414	3.95817	0.951882	0.0466474
50	avec	2009/4a	3	117.416	114.686	89.8999	5.9091	0.937887	0.0696394
50	avec	2009/4a	4	113.312	116.696	87.2353	7.45942	0.910088	0.0879101
50	avec	2009/4a	5	117.831	104.316	86.0349	15.8331	0.897564	0.186594
50	avec	2009/4a	6	108.47	117.188	83.3547	11.8681	0.869603	0.139867
50	avec	2009/10a	1	1.86605	118.145	106.212	2.63141	1	0.0310114
50	avec	2009/10a	2	3.00137	114.36	101.828	6.38883	1	0.0752931
50	avec	2009/10a	3	7.43602	118.667	102.65	7.55448	1	0.0890304
50	avec	2009/10a	4	6.34043	115.208	100.802	7.94788	0.994226	0.0936667
50	avec	2009/10a	5	11.1633	116.474	98.737	11.7069	0.973861	0.137967
50	avec	2009/10a	6	24.2024	109.941	85.9593	26.2096	0.847832	0.308883
50	avec	2009/10a	7	20.8257	115.957	93.1504	21.2146	0.918759	0.250016
50	avec	2009/10a	8	15.2495	116.578	96.566	15.6288	0.952448	0.184187
50	avec	2009/13a	1	117.305	103.597	76.896	16.6228	0.740446	0.195901
50	avec	2009/13a	2	118.462	111.227	80.9568	8.90694	0.779548	0.104969
50	avec	2009/13a	3	93.4258	116.618	62.482	26.7886	0.601651	0.315707
50	avec	2009/13a	4	107.091	117.736	74.3303	13.1055	0.715741	0.15445
50	avec	2009/14b	1	119.671	3.55049	94.4299	3.56566	0.965921	0.0420217
50	avec	2009/14b	2	1.86538	0.801739	49.6488	2.03038	0.507856	0.0239283
50	avec	2009/14b	3	6.32032	0.436337	47.5395	6.33536	0.48628	0.074663
50	avec	2009/14b	4	1.16481	5.139	45.2769	5.26936	0.463137	0.0621
50	avec	2009/14b	5	5.61588	4.37886	44.2832	7.12127	0.452972	0.083925
50	avec	2009/14b	6	11.1623	1.65235	44.7214	11.2839	0.457454	0.132982
50	avec	2009/16a	5	116.498	1.41217	92.1303	3.77618	0.919241	0.0445027
